# Supplementary material for: Ten Machine Learning Models for Predicting Preoperative and Postoperative Coagulopathy in Patients With Trauma: Multicenter Cohort Study
Source: J Med Internet Res. 2025 Jan 22;27:e66612. doi: 10.2196/66612 (PMC11799815; doi:10.2196/66612)
Supplement: Multimedia Appendix 6 [file jmir_v27i1e66612_app6.xlsx]

## Sheet: Sheet1
Train	LR	RF	SVM	Decision tree	KNN	GB	NN	Naive Bayes	AdaBoost	XGBoost
AUROC	0.904	1	0.99	1	0.975	1	1	0.847	0.994	1
95%CI AUROC	0.89-0.917	1-1	0.987-0.992	1-1	0.972-0.977	1-1	1-1	0.831-0.861	0.993-0.996	1-1
AUPRC	0.632	0.999	0.942	0.547	0.737	0.999	0.998	0.439	0.94	0.999
95%CI AUPRC	0.592-0.667	0.998-1	0.933-0.953	0.544-0.551	0.712-0.758	0.999-1	0.997-0.999	0.403-0.48	0.928-0.953	0.998-1
accuracy	0.931	1	0.962	1	0.933	1	0.998	0.849	0.969	1
95%CI accuracy	0.926-0.936	1-1	0.958-0.967	1-1	0.928-0.939	0.999-1	0.997-0.999	0.841-0.857	0.965-0.973	1-1
sensitivity	0.402	1	0.61	1	0.313	0.998	0.977	0.598	0.783	1
95%CI sensitivity	0.363-0.438	1-1	0.577-0.645	1-1	0.282-0.344	0.996-1	0.966-0.989	0.56-0.635	0.751-0.812	1-1
specificity	0.987	1	0.999	1	0.998	1	1	0.876	0.989	1
95%CI specificity	0.984-0.989	1-1	0.998-1	1-1	0.997-0.999	0.999-1	1-1	0.869-0.883	0.986-0.991	1-1
precision	0.762	1	0.984	1	0.953	0.997	0.999	0.335	0.881	1
95%CI precision	0.726-0.8	1-1	0.974-0.995	1-1	0.921-0.977	0.994-1	0.996-1	0.308-0.363	0.852-0.904	1-1
F1	0.526	1	0.753	1	0.471	0.998	0.988	0.429	0.829	1
95%CI F1	0.487-0.562	1-1	0.728-0.78	1-1	0.433-0.507	0.996-0.999	0.982-0.994	0.398-0.459	0.805-0.852	1-1
Test
95%CI AUROC	0.86-0.915	0.998-1	0.917-0.945	0.959-0.989	0.722-0.805	0.999-1	0.909-0.949	0.783-0.848	0.99-0.996	0.999-1
AUPRC	0.528	0.987	0.638	0.971	0.496	0.996	0.666	0.382	0.916	0.991
95%CI AUPRC	0.458-0.599	0.97-0.999	0.568-0.7	0.957-0.987	0.43-0.584	0.99-1	0.606-0.736	0.329-0.449	0.881-0.949	0.983-0.998
accuracy	0.926	0.994	0.926	0.994	0.925	0.997	0.938	0.825	0.97	0.999
95%CI accuracy	0.917-0.938	0.991-0.997	0.916-0.939	0.992-0.997	0.915-0.935	0.995-0.999	0.93-0.948	0.809-0.843	0.963-0.976	0.997-1
sensitivity	0.374	0.944	0.421	0.949	0.223	0.982	0.659	0.559	0.792	1
95%CI sensitivity	0.315-0.443	0.914-0.972	0.364-0.5	0.92-0.98	0.168-0.285	0.963-1	0.594-0.728	0.48-0.624	0.736-0.85	1-1
specificity	0.982	0.999	0.977	0.999	0.996	0.999	0.966	0.852	0.987	0.999
95%CI specificity	0.974-0.988	0.997-1	0.969-0.984	0.997-1	0.993-0.999	0.997-1	0.957-0.974	0.838-0.866	0.982-0.992	0.997-1
precision	0.672	0.987	0.65	0.989	0.847	0.987	0.66	0.277	0.859	0.988
95%CI precision	0.582-0.761	0.967-1	0.543-0.737	0.971-1	0.761-0.948	0.971-1	0.598-0.73	0.235-0.334	0.804-0.918	0.972-1
F1	0.479	0.965	0.511	0.968	0.352	0.984	0.659	0.37	0.824	0.994
95%CI F1	0.415-0.548	0.946-0.982	0.442-0.575	0.952-0.986	0.281-0.43	0.972-0.996	0.612-0.712	0.321-0.431	0.78-0.865	0.986-1
Outside
AUROC	0.704	0.981	0.818	0.968	0.625	0.984	0.854	0.719	0.957	0.981
95%CI AUROC	0.684-0.719	0.976-0.987	0.805-0.833	0.961-0.974	0.607-0.644	0.979-0.989	0.842-0.866	0.701-0.739	0.95-0.963	0.976-0.987
AUPRC	0.659	0.951	0.748	0.968	0.614	0.955	0.825	0.657	0.909	0.936
95%CI AUPRC	0.629-0.686	0.935-0.967	0.725-0.769	0.963-0.973	0.586-0.641	0.939-0.969	0.808-0.844	0.634-0.684	0.893-0.924	0.916-0.956
accuracy	0.667	0.945	0.685	0.967	0.606	0.963	0.783	0.659	0.836	0.976
95%CI accuracy	0.648-0.682	0.937-0.951	0.669-0.702	0.961-0.973	0.59-0.623	0.957-0.97	0.771-0.797	0.643-0.675	0.822-0.85	0.971-0.981
sensitivity	0.405	0.914	0.358	0.971	0.091	0.951	0.797	0.653	0.684	0.985
95%CI sensitivity	0.375-0.435	0.9-0.927	0.33-0.38	0.961-0.98	0.078-0.105	0.941-0.962	0.778-0.819	0.626-0.681	0.662-0.71	0.978-0.991
specificity	0.862	0.968	0.929	0.964	0.988	0.972	0.772	0.664	0.95	0.969
95%CI specificity	0.845-0.876	0.959-0.975	0.918-0.939	0.956-0.972	0.983-0.993	0.965-0.98	0.755-0.791	0.644-0.685	0.941-0.958	0.961-0.977
precision	0.685	0.955	0.791	0.953	0.853	0.963	0.723	0.592	0.911	0.959
95%CI precision	0.65-0.713	0.942-0.966	0.761-0.813	0.943-0.962	0.797-0.904	0.952-0.973	0.704-0.745	0.572-0.618	0.897-0.925	0.95-0.968
F1	0.509	0.934	0.493	0.962	0.164	0.957	0.758	0.621	0.781	0.972
95%CI F1	0.478-0.535	0.924-0.942	0.464-0.517	0.955-0.968	0.143-0.186	0.948-0.964	0.742-0.775	0.6-0.644	0.763-0.799	0.967-0.978
